# Supplementary material for: Cecytb-2, a Cytochrome b561 Homolog, Functions as an Ascorbate-Specific Transmembrane Ferric Reductase at Intestinal Lumens of Caenorhabditis elegans
Source: Biomolecules. 2025 Sep 29;15(10):1385. doi: 10.3390/biom15101385 (PMC12563681; doi:10.3390/biom15101385)
Supplement: Supplementary file 1 [file biomolecules-15-01385-s001.zip]

Archive with 1 entries (1 files):
- biomolecules-3863761-supplementary.pdf
